# Supplementary material for: Effects of Bovine Milk-Derived Extracellular Vesicles on a 3D Intestinal Stromal Compartment
Source: Cells. 2026 Jan 27;15(3):242. doi: 10.3390/cells15030242 (PMC12896473; doi:10.3390/cells15030242)
Supplement: Supplementary file 1 [file cells-15-00242-s001.zip]

Archive with 1 entries (1 files):
- cells-4041206-supplementary.pdf
